# Supplementary material for: Arginine is an epigenetic regulator targeting TEAD4 to modulate OXPHOS in prostate cancer cells
Source: Nat Commun. 2021 Apr 23;12:2398. doi: 10.1038/s41467-021-22652-9 (PMC8065123; doi:10.1038/s41467-021-22652-9)
Supplement: Supplementary file 3 — Source Data [file 41467_2021_22652_MOESM3_ESM.xlsx]

## Sheet: Fig 1b
Figure 1b
	Arg (+)	Arg (-)	4hr	8hr	16hr	24hr
	1.72208	0.36665	0.80672	1.0779	1.23796	1.57909
	1.7048	0.37001	0.76303	1.29554	1.55045	1.94458
	1.92264	0.45171	0.93538	1.28542	1.54353	2.04417
		5.09451e-05	0.00171373	0.000415378	0.00060315	0.000534328	p-value
		****	**	***	***	***

## Sheet: Fig 1c
Figure 1c
	Arg (+)	Arg (-)	8hr	16hr	24hr
	47.8	22.051	36.223	46.803	74.359
	48.25	25.87	39.972	53.103	65.718
	52.979	16.689	37.348	50.519	51.251
		0.000853532	0.00482319	0.000897833	0.00431863	p-value
		***	**	***	**

## Sheet: Fig 2e
Figure 2e
	Arg (-)			Arg (+)			p-value
NDUFB3	10.168	5.571	6.44	89.28	29.052	71.719	0.0355458	*
NDUFS6	2.278	2.583	2.749	23.531	27.785	23.168	0.000115859	***
NDUFS8	3.613	2.861	1.807	21.069	39.593	16.676	0.0308208	*
SDHD	7.672	6.77	6.065	75.153	41.876	61.686	0.00550463	**
UQCRFS1	1.294	2.024	1.535	11.243	9.229	5.465	0.0146416	*
COX5A	1.193	2.533	1.652	7.692	7.314	8.172	0.000217348	***
COX7C	0.961	0.719	0.71	16.611	5.743	15.698	0.0269167	*
ATP5A1	3.931	3.788	2.965	46.299	48.583	48.301	5.80747e-07	****
ATP5C1	4.772	3.964	3.517	97.589	43.795	18.093	0.104235	ns

## Sheet: Fig 2f
Figure 2f

## Sheet: Fig 2g
Figure 2g
	Arg(+)			Arg(-)			p-value
Cpx I	0.89	0.89	0.88	0.37	0.36	0.36	3.94801e-08	****
Cpx II	0.16	0.16	0.15	0.06	0.06	0.05	2.91957e-05	****
Cpx IV	0.1381	0.1371	0.1381	0.1212	0.1193	0.117	0.000122267	***
Cpx V	0.2425	0.2367	0.242	0.2031	0.2081	0.1967	0.000566938	***

## Sheet: Fig 3b
Figure 3b
		Scramble			sh_TEAD4			sh_STAT3			sh_WT1			sh_TFEB
	NDUFB3	0.903623	1.04431	1.05207	0.53572	0.571296	0.64633	1.05579	1.23473	1.22169	1.01597	1.18454	1.27802	1.24737	1.19125	1.41165
	NDUFS7	0.948573	0.947009	1.10442	0.534789	0.704763	0.645414	0.891807	1.07942	1.03193	0.885795	1.12367	1.11399	0.766527	0.814217	0.867404
	COX5A	0.884831	1.08471	1.03046	0.482659	0.496882	0.582531	1.08911	1.20457	1.26045	0.990757	1.19966	1.24572	1.15116	1.2666	1.30265
	COX6C	0.934777	1.0658	0.99942	0.30289	0.499463	0.364244	1.23234	1.14929	1.26613	0.874297	1.05673	0.931168	1.18275	1.17284	1.29991
	COX7C	0.971355	0.990117	1.03853	0.33858	0.423402	0.407163	1.08267	0.99244	1.11236	1.01151	0.966094	1.07731	1.12884	1.15797	1.24066
	ATP5A1	0.900865	1.02371	1.07543	0.370396	0.323738	0.308402	0.506945	0.447862	0.454779	0.905071	0.682434	0.709408	1.92641	1.4711	1.41406
	ATP5B	0.950327	1.04874	1.00094	0.437256	0.374581	0.340344	0.649905	0.587107	0.588751	1.02205	0.86313	0.822069	0.549805	0.427987	0.441704
	ATP5C	0.986248	1.08024	0.933513	0.362056	0.342751	0.314301	0.551997	0.460637	0.476977	1.02617	0.77976	0.750695	1.82834	1.50322	1.6087
	ATP5D	0.986441	0.95382	1.05974	0.494857	0.294558	0.313496	0.812682	0.610259	0.494404	0.959503	0.654283	0.547189	1.11689	0.813977	0.767257
	ATP5E	0.895874	1.06116	1.04297	0.481599	0.506429	0.581079	1.02869	1.20569	1.19031	1.06056	1.19379	1.33365	1.18748	1.48247	1.34336
	ATP5F	0.921335	1.00568	1.07299	0.464005	0.509494	0.560096	0.931547	1.06376	1.07794	0.913037	1.10944	1.14815	1.02228	1.10716	1.15652

## Sheet: Fig 3c
Figure 3c
	Time (minutes)	Scramble (+)		Scramble (-)			sh_TEAD4		sh_TFEB			sh_STAT3			sh_WT1
	1.37396	558.362	504.549	241.416	260.531	266.485	198.978	195.939	397.674	425.513	402.053	530.76	462.984	401.095	464.012	462.966
	7.91938	569.348	523.487	266.774	258.886	263.108	193.86	149.213	380.31	431.919	412.835	530.823	408.637	418.677	442.81	482.47
	14.4514	587.544	526.906	272.434	258.019	258.618	193.953	128.022	372.569	439.619	413.442	538.838	360.259	417.557	420.714	501.968
	21.1472	227.952	218.412	110.8	122.243	125.658	98.2576	91.6889	144.653	147.171	141.206	183.39	142.012	134.753	160.123	168.037
	27.9637	258.183	244.253	131.091	136.764	141.574	112.588	96.3848	169.457	165.447	170.286	210.849	155.258	162.205	174.274	199.286
	34.7697	285.249	266.279	143.716	143.962	147.966	123.314	95.5107	180.601	178.785	182.612	276.399	161.861	180.183	182.724	216.738
	41.4765	676.774	591.98	384.793	238.246	211.055	116.463	132.789	161.824	554.025	410.097	904.408	272.546	653.827	344.683	268.677
	48.035	499.415	456.834	297.532	173.63	160.153	123.918	106.161	137.956	442.874	307.16	793.689	217.373	585.041	287.045	341.037
	54.5699	457.164	417.032	291.92	154.539	143.566	157.306	99.7172	143.417	420.367	314.14	799.714	207.779	608.268	280.928	372.236
	61.2706	83.7489	78.308	41.2382	43.0784	50.9087	41.9903	44.2301	53.2424	34.7872	41.7369	86.0319	54.7384	29.9781	48.6163	31.1175
	67.8561	95.6485	89.9345	52.271	47.1837	55.281	42.9513	47.4059	61.192	55.2459	56.0644	106.487	61.118	52.7659	57.058	57.5944
	74.4654	95.9894	92.1717	55.0056	47.2171	54.7018	40.6391	46.898	62.3114	62.5108	58.6435	109.855	61.919	58.3366	59.8141	57.0497
	Basal	503.795	448.598	231.196	214.94	207.71	151.963	83.7914	319.326	404.832	371.705	452.806	305.521	387.579	372.098	470.85
	Maximal	593.025	513.672	343.554	195.168	160.146	74.4731	88.5584	108.582	519.238	368.361	818.377	217.808	623.849	296.066	237.56
	ATP production	359.591	308.493	161.635	135.776	132.96	95.6955	36.3327	227.916	292.448	272.236	355.448	218.247	282.804	260.591	333.931

## Sheet: Fig 3d
Figure 3d
	Time (minutes)	Scramble			sh_TEAD1		sh_TEAD2			sh_TEAD3		sh_TEAD4
	1.59577	236.684	302.727	220.387	270.827	306.702	259.025	297.102	264.115	282.79	347.131	198.978	195.939
	8.38031	234.611	304.19	221.693	274.46	301.589	256.204	294.115	261.558	277.681	339.95	193.86	149.213
	15.1617	236.725	305.506	225.948	271.707	296.211	254.089	292.431	261.14	274.629	342.668	193.953	128.022
	22.0716	94.2708	102.597	83.0721	76.5395	47.503	44.9077	89.1404	76.0701	84.9797	111.778	98.2576	91.6889
	28.8572	89.9934	112.144	78.3158	77.7636	52.2814	51.5308	95.2795	75.8299	88.1751	114.151	112.588	96.3848
	35.6446	94.9283	118.995	81.2096	78.4997	53.6055	53.1843	96.85	76.3075	88.0009	114.265	123.314	95.5107
	42.5512	334.279	498.135	337.889	482.113	394.652	363.306	411.517	355.342	610.225	695.792	116.463	132.789
	49.3317	285.903	417.71	272.869	376.33	280.81	286.278	319.291	275.993	543.081	549.665	123.918	106.161
	56.1568	274.456	406.076	268.155	369.329	281.129	287.944	319.345	268.798	523.096	548.603	157.306	99.7172
	63.0059	50.9391	82.6313	69.7077	61.9981	-8.26388	-14.4332	47.8857	41.9342	41.0135	66.3942	41.9903	44.2301
	69.7885	62.203	96.4634	77.5775	73.9484	13.7108	9.21668	79.8943	53.9544	60.7248	88.0882	42.9513	47.4059
	76.5072	60.2963	98.0849	79.5953	76.4587	15.8782	12.5583	62.832	59.6485	61.9602	89.7145	40.6391	46.898
	Basal	185.786	222.875	156.24	209.709	304.475	268.522	244.545	219.206	233.616	276.274	151.963	83.7914
	Maximal	283.34	415.503	268.182	420.115	402.916	377.739	363.631	313.408	569.212	629.398	74.4731	88.5584
	ATP production	142.454	202.909	142.876	195.168	248.708	209.181	203.29	185.07	189.65	230.891	95.6955	36.3327

## Sheet: Fig 3e
Figure 3e
		Arg (-)			Condtion A			Condtion B
	SDHD-BS1	1.54315	0.674801	0.782044	3.08777	2.34221	2.34357	2.68095	4.64741	2.01315
	COX5A-BS1	1.13742	1.16286	0.699723	2.90955	2.91534	4.27887	7.33082	4.87636	7.1109
	COX7C-BS1	0.64203	1.46906	0.888906	5.32702	13.6726	3.82675	1.4795	6.49135	4.51783
	ATP5A1-BS1	1.20512	0.914045	0.880831	15.6947	9.07108	3.8174	2.76719	2.9217	2.4907
	NDUFB3-BS1	0.488291	1.40218	1.10953	15.1523	6.98366	4.08109	13.8677	11.3	8.83911
	SDHD-BS2	0.725442	0.94154	1.33302	2.08702	2.88564	4.0034	2.54541	2.29125	2.83225
	SDHD-BS3	0.826705	1.26535	0.907948	2.63631	1.22903	1.89167	6.6775	5.22399	7.66436
	COX7C-BS4	0.55187	1.14289	1.30524	6.85785	3.44168	7.27789	2.99841	6.42385	7.8913
	ATP5A1-BS3	1.40422	0.800513	0.795265	2.25716	3.82617	4.23641	18.2541	11.0821	7.77962
	ATP5C1-BS2	1.09029	1.1063	0.803414	8.06993	2.49392	6.18049	4.95675	1.90658	2.73425

## Sheet: Fig 3f
Figure 3f
	Scr (+)	Scr (-)	shTEAD(+)	shTEAD4(-)
	1	34.6	22.9	40.2
	3.84	11.5	19.2	40.5
	2.63	49.3	40.6	58.5
	0.85	32.2	12.2	37.4
		0.0087907	0.0119978	0.000135033	p-value

[truncated: 51 more sheets: Fig 3g, Fig 4a, Fig 4b, Fig 4d, Fig 4h, Fig 4e, Fig 4f, Fig 4i, Fig 4j, Fig 4k, Fig 4l, Fig 4m, Fig 5c, Fig 5d, Fig 5e, Fig 5f, Fig 5g, Fig 5h, Fig 5j, Fig 6a …]
